# Supplementary material for: The spatial and temporal evolution of habitat quality and driving factors in nature reserves: a case study of 33 forest ecosystem reserves in Guizhou Province
Source: PeerJ. 2025 Mar 24;13:e19098. doi: 10.7717/peerj.19098 (PMC11949111; doi:10.7717/peerj.19098)
Supplement: Supplemental Information 3 [file peerj-13-19098-s003.zip]

Archive with 2 entries (2 files):
- S2.png
- S3.png
